# Supplementary material for: Photoswitching mechanism of a fluorescent protein revealed by time-resolved crystallography and transient absorption spectroscopy
Source: Nat Commun. 2020 Feb 6;11:741. doi: 10.1038/s41467-020-14537-0 (PMC7005145; doi:10.1038/s41467-020-14537-0)
Supplement: Supplementary file 3 — Source Data [file 41467_2020_14537_MOESM3_ESM.xlsx]

## Sheet: Feuil1
alpha		peak-ratio
1		0.62
1.02		0.63
1.05		0.64
1.09		0.65
1.12		0.67
1.16		0.68
1.19		0.7
1.23		0.71
1.28		0.75
1.33		0.76
1.38		0.77
1.43		0.77
1.49		0.76
1.55		0.79
1.62		0.81
1.7		0.84
1.79		0.83
1.88		0.97
1.98		1
2.1		0.97
2.23		0.88
2.37		0.83
2.54		0.81
2.73		0.79
2.96		0.75
3.22		0.7
3.54		0.57
3.92		0.56
4.4		0.51
5.01		0.49
